# Supplementary material for: Enhancing Photoelectric Powder Deposition of Polymers by Charge Control Substances
Source: Polymers (Basel). 2022 Mar 25;14(7):1332. doi: 10.3390/polym14071332 (PMC9002572; doi:10.3390/polym14071332)
Supplement: Supplementary file 1 [file polymers-14-01332-s001.zip]

Archive with 1 entries (1 files):
- polymers-1655193-supplementary.pdf
